# Supplementary material for: Ionotropic receptors mediate nitrogenous waste avoidance in Drosophila melanogaster
Source: Commun Biol. 2021 Nov 12;4:1281. doi: 10.1038/s42003-021-02799-3 (PMC8589963; doi:10.1038/s42003-021-02799-3)
Supplement: Supplementary file 3 — Supplementary Data 1. [file 42003_2021_2799_MOESM3_ESM.xlsx]

## Sheet: Fig. 1a electrophysiology
Chemical	Concentration	Sensilla	spike/sec										Means ±SEMs	Means ±CIs
(NH4)2SO4	0 mM	L4	0	0	0	0	0	0	0	0	0	0	0	-
	10 mM		22	8	0	0	0	2	6	0	2	2	7.0 ±2.31	7.0 ±3.41
	50 mM		10	0	0	0	0	0	0	0	0	4	15.6 ±2.10	15.6 ±5.66
	100 mM		0	0	0	0	0	0	0	0	0	0	24.6 ±3.31	24.6 ±9.07
(NH4)2SO4	0 mM	S6	0	0	0	0	0	0	0	0	0	0	0	-
	10 mM		24	0	8	0	12	6	4	6	10	0	4.2 ±2.16	4.2 ±4.88
	50 mM		10	16	14	8	28	12	12	12	18	26	1.4 ±1.03	1.4 ±2.34
	100 mM		18	24	36	32	18	6	24	32	16	40	0.0 ±0.00	0.0 ±0.00
NH4Cl	0 mM	L4	0	0	0	0	0	0	0	0	0	0	0	-
	10 mM		8	4	0	0	20	0	0	0	4	6	3.6 ±1.15	3.6 ±3.13
	50 mM		0	0	0	0	4	0	0	8	0	6	12.0 ±1.71	12.0 ±3.80
	100 mM		10	0	0	0	0	0	0	0	4	0	18.2 ±2.64	18.2 ±7.12
NH4Cl	0 mM	S6	0	0	0	0	0	0	0	0	0	0	0	-
	10 mM		4	6	10	0	0	4	0	8	0	4	4.2 ±1.99	4.2 ±4.50
	50 mM		20	6	12	14	12	2	10	16	10	18	1.8 ±0.96	1.8 ±2.18
	100 mM		12	22	14	20	34	18	20	12	26	4	1.4 ±1.03	1.4 ±2.34
CO(NH2)2	0 mM	L4	0	0	0	0	0	0	0	0	0	0	0	-
	10 mM		0	0	0	8	0	0	0	8	0	6	6.4 ±0.88	6.4 ±2.44
	50 mM		0	0	0	0	0	10	8	0	0	0	11.4 ±1.66	11.4 ±2.84
	100 mM		0	8	0	0	0	0	0	0	0	0	17.2 ±1.61	17.2 ±3.51
CO(NH2)2	0 mM	S6	0	0	0	0	0	0	0	0	0	0	0	-
	10 mM		6	8	6	6	8	0	8	4	8	10	2.2 ±1.13	2.2 ±2.52
	50 mM		16	0	12	8	14	12	20	10	10	12	1.8 ±1.21	1.8 ±2.69
	100 mM		8	18	20	14	26	18	16	22	18	12	0.8 ±0.80	0.8 ±1.78
NH2(CH2)4NH2	0 mM	L4	0	0	0	0	0	0	0	0	0	0	0	-
	10 mM		16	0	6	0	0	10	0	4	0	10	4.9 ±1.29	4.9 ±3.55
	50 mM		0	14	0	0	6	6	0	0	4	0	12.3 ±1.76	12.3 ±3.46
	100 mM		0	0	0	0	0	0	16	0	0	0	16.2 ±1.56	16.2 ±3.44
NH2(CH2)4NH2	0 mM	S6	0	0	0	0	0	0	0	0	0	0	0	-
	10 mM		6	4	6	0	10	2	12	4.66667	0	4	4.2 ±1.69	4.2 ±3.76
	50 mM		12	20	10	14	10	18	6	8	4	10	3.3 ±1.60	3.3 ±3.26
	100 mM		8	14	20	22	12	18	16	16	12	24	1.5 ±1.45	1.5 ±2.23

## Sheet: Fig. 1b electrophysiology
Chemical	Genotype	spikes/sec													Means ±SEMs	Means ±CIs	PCC	P values
(NH4)2SO4	w[1118]	12	24	24	32	28	10	38	32	16	36	28	18	24	24.8 ±2.44	24.8 ±5.43	1	-
	UAS-Kir2.1/+	24	18	16	18	14	28	30	12	22	14	20	18		19.6 ±1.95	19.6 ±4.33	-0.607	0.129
	Gr5a-GAL4/UAS-Kir2.1	9	21	21	29	15	7	21	29	13	33	25	25		20.7 ±2.37	20.7 ±5.27	1	0.253
	Gr33a-GAL4/UAS-Kir2.1	0	0	0	0	0	10	0	0	0	0	0	0		0.8 ±0.83	0.8 ±1.85	-0.524	6.7×10-8
	Gr66a-GAL4/UAS-Kir2.1	2	0	0	8	0	0	4	0	0	0	10	0		2.0 ±1.02	2.0 ±2.26	0.277	2.2×10-7
	ppk23-GAL4/UAS-Kir2.1	22	24	36	28	20	16	24	22	18	12	22	16		21.7 ±1.81	21.7 ±4.01	0.054	0.622
	ppk28-GAL4/UAS-Kir2.1	12	12	16	14	16	20	26	16	18	18	24	18		17.5 ±1.23	17.5 ±2.74	0.078	0.062
NH4Cl	w[1118]	6	18	18	26	12	4	18	26	10	30	22	22	32	18.8 ±2.44	18.8 ±5.43	1	-
	UAS-Kir2.1/+	20	14	12	14	10	24	26	8	18	10	12	18		15.3 ±1.79	15.3 ±3.99	-0.621	0.56
	Gr5a-GAL4/UAS-Kir2.1	4	16	16	24	10	2	16	24	8	28	20	20	30	16.8 ±2.44	16.8 ±5.43	1	0.852
	Gr33a-GAL4/UAS-Kir2.1	0	0	2	0	0	8	0	0	0	6	0	2		1.5 ±0.86	1.5 ±1.90	-0.117	2.3×10-5
	Gr66a-GAL4/UAS-Kir2.1	0	12	8	2	0	0	0	6	0	2	4	2		3.0 ±1.34	3.0 ±2.98	0.369	2.6×10-4
	ppk23-GAL4/UAS-Kir2.1	15	17	29	21	13	9	17	15	11	5	15	9		14.7 ±1.81	14.7 ±4.01	0.054	0.441
	ppk28-GAL4/UAS-Kir2.1	8	8	12	10	12	16	22	12	14	14	20	14		13.5 ±1.23	13.5 ±2.74	0.078	0.209
CO(NH2)2	w[1118]	24	16	14	12	20	18	22	24	20	16				18.8 ±2.44	18.8 ±5.43	1	-
	UAS-Kir2.1/+	12	14	22	18	14	20	10	20	14	16				15.3 ±1.79	15.3 ±3.99	-0.621	0.56
	Gr5a-GAL4/UAS-Kir2.1	10	8	16	14	22	18	20	22	18	12				16.8 ±2.44	16.8 ±5.43	1	0.852
	Gr33a-GAL4/UAS-Kir2.1	4	0	0	0	2	6	0	4	0	0				1.5 ±0.86	1.5 ±1.90	-0.117	2.3×10-5
	Gr66a-GAL4/UAS-Kir2.1	6	0	0	0	4	0	2	0	0	6				3.0 ±1.34	3.0 ±2.98	0.369	2.6×10-4
	ppk23-GAL4/UAS-Kir2.1	22	8	16	10	24	24	10	16	10	14				14.7 ±1.81	14.7 ±4.01	0.054	0.441
	ppk28-GAL4/UAS-Kir2.1	24	16	18	18	10	10	12	10	18	20				13.5 ±1.23	13.5 ±2.74	0.078	0.209
NH2(CH2)4NH2	w[1118]	12	10	10	28	22	18	20	20	10	26				17.6 ±2.15	17.6 ±4.77	1	-
	UAS-Kir2.1/+	14	8	8	28	24	16	22	18	12	26				17.6 ±2.29	17.6 ±5.08	0.966	1
	Gr5a-GAL4/UAS-Kir2.1	18	20	10	14	10	18	20	10	22	18				16.0 ±1.46	16.0 ±3.25	-0.269	0.837
	Gr33a-GAL4/UAS-Kir2.1	0	0	4	0	0	6	0	0	10	4				2.4 ±1.11	2.4 ±2.46	-0.329	5.1×10-5
	Gr66a-GAL4/UAS-Kir2.1	0	8	0	2	4	4	0	0	0	0				1.8 ±0.87	1.8 ±1.93	-0.124	1.9×10-5
	ppk23-GAL4/UAS-Kir2.1	36	18	12	20	12	22	22	8	14	16				18.0 ±2.48	18.0 ±5.50	-0.125	0.992
	ppk28-GAL4/UAS-Kir2.1	32	12	16	18	8	10	22	26	12	14				17.0 ±2.41	17.0 ±5.35	-0.0521	0.983

## Sheet: Fig. 1d Binary food choice assa
Chemical	Concentration	Preference index						Means ±SEMs	Means ±CIs
(NH4)2SO4	0 mM	-0.05263	-0.03146	0.039364	-0.03	0.118205	0.1	0.01 ±0.03	0.01 ±0.07
	25 mM	0.369565	0.551724	0.521127	0.54902	0.313433	0.380952	0.46 ±0.05	0.46 ±0.10
	50 mM	0.62069	0.833333	0.774194	0.685714	0.954545	0.55	0.77 ±0.06	0.77 ±0.13
	75 mM	0.766667	0.947368	0.875	0.761905	0.869565	0.756757	0.84 ±0.03	0.84 ±0.07
NH4Cl	0 mM	0.128205	-0.03846	0.036364	-0.0339	-0.05263	0.043478	0.01 ±0.02	0.01 ±0.06
	25 mM	0.313433	0.35	0.306122	0.323529	0.216216	0.318182	0.30 ±0.02	0.30 ±0.04
	50 mM	0.703704	0.536585	0.52381	0.459016	0.258065	0.47619	0.50 ±0.06	0.50 ±0.13
	75 mM	0.6	0.684211	0.689655	0.681818	0.5	0.473684	0.63 ±0.03	0.63 ±0.09
CO(NH2)2	0 mM	-0.04545	0.055556	-0.01961	0.046512	-0.02857	0.142857	0.03 ±0.03	0.03 ±0.06
	25 mM	0.393939	0.536585	0.617021	0.585366	0.513514	0.641026	0.56 ±0.03	0.56 ±0.08
	50 mM	0.625	0.703704	0.607843	0.727273	0.642857	0.69697	0.61 ±0.02	0.61 ±0.04
	75 mM	0.785714	0.833333	0.964286	0.727273	0.758621	0.423077	0.75 ±0.07	0.75 ±0.16
NH2(CH2)4NH2	0 mM	0.029412	0.125	0.032258	-0.06667	-0.05263	-0.03226	0.01 ±0.03	0.00 ±0.07
	25 mM	0.418182	0.468085	0.189189	0.457143	0.45	0.695652	0.45 ±0.07	0.45 ±0.15
	50 mM	0.468085	0.828571	0.644444	0.588235	0.733333	0.757576	0.61 ±0.05	0.61 ±0.12
	75 mM	0.84	0.780488	0.783784	0.641026	0.866667	0.789474	0.78 ±0.03	0.78 ±0.07

## Sheet: Fig. 1e Oviposition assay
Chemical	Genotype	Oviposition index						Means ±SEMs	Means ±CIs	PCC	P values
(NH4)2SO4	w[1118]	0.514403	0.405405	0.526718	0.524194	0.309463	0.13615	0.40 ±0.06	0.40 ±0.14	1	-
	UAS-Kir2.1/+	0.408451	0.25	0.408451	0.333333	0.275862	0.348315	0.34 ±0.03	0.34 ±0.06	0.366	0.368
	Gr66a-GAL4/UAS-Kir2.1	-0.111111	-0.470588	-0.157303	-0.381443	-0.416058	-0.294118	-0.32 ±0.06	-0.32 ±0.13	0.332	1.0×10-5
NH4Cl	w[1118]	0.269461	0.362637	0.217391	0.423077	0.195402	0.568627	0.34 ±0.06	0.34 ±0.13	1	-
	UAS-Kir2.1/+	0.226131	0.485714	0.176471	0.261905	0.142857	0.0606061	0.23 ±0.06	0.23 ±0.13	-0.106	0.199
	Gr66a-GAL4/UAS-Kir2.1	-0.112676	-0.0923913	-0.0909091	0.284404	-0.268293	-0.548387	-0.14 ±0.11	-0.14 ±0.25	-0.241	3.4×10-3
CO(NH2)2	w[1118]	0.461255	0.2	0.413793	0.2	0.125	0.357143	0.29 ±0.06	0.29 ±0.12	1	-
	UAS-Kir2.1/+	0.425	0.259259	-0.0123457	0.229358	0.403509	0.428571	0.29 ±0.07	0.29 ±0.16	-0.134	0.965
	Gr66a-GAL4/UAS-Kir2.1	-0.325843	-0.142857	-0.0120482	-0.205882	-0.227273	-0.299145	-0.20 ±0.05	-0.20 ±0.10	-0.063	4.6×10-5
NH2(CH2)4NH2	w[1118]	0.5	0.302326	0.428571	0.0217391	0.353383	0.285714	0.32 ±0.07	0.32 ±0.15	1	-
	UAS-Kir2.1/+	0.538462	-0.025522	0.5	0.302326	0.214286	0.413333	0.32 ±0.09	0.32 ±0.19	0.369	0.939
	Gr66a-GAL4/UAS-Kir2.1	-0.393939	-0.315789	-0.25	0.183673	-0.195402	-0.0810811	-0.18 ±0.08	-0.18 ±0.19	-0.921	1.0×10-3

## Sheet: Fig. 1f PER assay
Chemical	Genotype	PER %						Means ±SEMs	Means ±CIs	PCC	P values
Pre-stimulus		100	100	100	100	100	100	100	100	1	-
(NH4)2SO4	UAS-Kir2.1/+	0	10	11.1111	16.6667	9.09091	20	11.1 ±2.82	11.1 ±6.27	1	-
	ppk23-GAL4/UAS-Kir2.1	10	18.1818	20	9.09091	18.1818	16.6667	15.4 ±1.89	15.4 ±4.20	0.171	0.243
	Gr66a-GAL4/UAS-Kir2.1	80	88.8889	83.3333	60	66.6667	90	78.1 ±4.99	78.1 ±11.0	-0.011	3.7×10-7
NH4Cl	UAS-Kir2.1/+	0	10	20	9.09091	18.1818	25	13.7 ±3.70	13.7 ±8.22	1	-
	ppk23-GAL4/UAS-Kir2.1	10	18.1818	10	20	22.2222	25	17.6 ±2.57	17.6 ±5.71	0.517	0.411
	Gr66a-GAL4/UAS-Kir2.1	80	100	91.6667	80	100	72.7273	87.4 ±4.69	87.4 ±10.4	0.0123	2.3×10-7
CO(NH2)2	UAS-Kir2.1/+	8.33333	28.5714	12.5	25	21.4286	12.5	18.1 ±3.30	18.1 ±7.33	1	-
	ppk23-GAL4/UAS-Kir2.1	20	18.1818	25	0	18.1818	20	16.9 ±3.53	16.9 ±7.84	-0.549	0.814
	Gr66a-GAL4/UAS-Kir2.1	90.9091	72.7273	71.4286	72.7273	66.6667	75	74.9 ±3.39	74.9 ±7.54	-0.6	2.9×10-7
NH2(CH2)4NH2	UAS-Kir2.1/+	0	18.1818	16.6667	30	0	0	10.8 ±5.19	10.8 ±11.5	1	-
	ppk23-GAL4/UAS-Kir2.1	18.1818	10	0	10	16.6667	10	10.8 ±2.63	10.8 ±5.84	-0.53	1
	Gr66a-GAL4/UAS-Kir2.1	88.8889	81.8182	80	72.7273	75	80	79.9 ±2.31	79.9 ±5.13	-0.468	2.6×10-7

## Sheet: Fig. 2a Electrophysiological as
Genotype	spikes/sec										Means ±SEMs	Means ±CIs	PCC	P values
w[1118]	24	24	32	18	10	24	32	16	36	28	24.4 ±2.54	24.4 ±5.65	1	-
Ir7a[1]	20	30	4	10	20	28	12	30	14	20	18.8 ±2.80	18.8 ±6.22	-0.436	0.156
Ir7g[1]	20	18	16	18	34	22	20	26	34	22	23.0 ±2.03	23.0 ±4.51	-0.215	0.672
Ir8a[1]	18	36	40	14	12	10	28	20	16	34	22.8 ±3.43	22.8 ±7.62	0.47	0.712
Ir10a[1]	26	10	22	16	14	30	12	8	30	20	18.8 ±2.55	18.8 ±5.67	0.481	0.137
Ir21a[1]	18	14	24	12	22	18	18	22	18	34	20.0 ±1.93	20.0 ±4.29	0.118	0.185
Ir25a[2]	0	12	12	6	16	10	18	12	16	6	10.8 ±1.74	10.8 ±3.78	0.142	3.3×10-4
Ir47a[1]	10	14	12	30	8	22	12	20	36	28	19.2 ±3.03	19.2 ±6.73	0.299	0.205
Ir48a[1]	26	14	8	22	24	14	16	28	16	26	19.4 ±2.11	19.4 ±4.69	-0.583	0.147
Ir48b[1]	12	22	8	22	24	14	16	36	16	26	19.6 ±2.56	19.6 ±5.69	-0.591	0.2
Ir51b[1]	10	10	0	8	16	8	12	6	16	18	10.4 ±1.71	10.4 ±3.79	-0.004	2.4×10-4
Ir52a[1]	12	30	8	18	16	18	24	16	26	22	19.0 ±2.09	19.0 ±4.65	0.251	0.118
Ir52b[1]	6	22	28	26	14	14	22	16	20	30	19.8 ±2.34	19.8 ±5.19	0.375	0.199
Ir56a[1]	22	14	26	14	14	12	10	32	28	26	19.8 ±2.48	19.8 ±5.52	0.198	0.212
Ir56b[1]	24	26	14	24	12	22	18	20	24	22	20.6 ±1.46	20.6 ±3.25	0.232	0.211
Ir60b[1]	30	4	10	20	28	20	16	20	30	22	20.0 ±2.67	20.0 ±5.39	-0.157	0.248
Ir62a[1]	20	16	12	28	16	26	14	24	22	22	20.0 ±1.69	20.0 ±3.75	-0.269	0.166
Ir67a[1]	24	22	8	10	18	20	20	14	34	24	19.4 ±2.39	19.4 ±5.30	0.414	0.168
Ir75d[1]	14	16	18	18	26	12	12	16	18	32	18.2 ±1.99	18.2 ±4.42	-0.195	0.101
Ir76b[1]	4	0	12	18	12	4	18	18	20	8	11.4 ±2.25	11.4 ±5.00	0.09	1.2×10-3
Ir85a[1]	10	18	16	8	12	22	22	32	26	30	19.6 ±2.61	19.6 ±5.81	0.31	0.204
Ir92a[1]	36	40	14	12	10	14	18	12	20	22	19.8 ±3.27	19.8 ±7.27	0.263	0.281
Ir94a[1]	32	20	18	12	14	10	34	18	12	20	19.0 ±2.59	19.0 ±5.75	0.257	0.154
Ir94b[1]	28	16	12	16	10	16	26	24	20	38	20.6 ±2.68	20.6 ±5.96	0.302	0.32
Ir94c[1]	8	16	20	38	16	24	36	26	12	30	22.6 ±3.17	22.6 ±7.04	-0.053	0.663
Ir94d[1]	30	18	12	20	10	14	12	28	30	20	19.4 ±2.42	19.4 ±5.38	0.127	0.171
Ir94g[1]	20	16	20	10	12	16	14	28	24	18	19.0 ±1.53	19.0 ±3.39	0.092	0.085
Ir94h[1]	16	14	10	12	22	42	20	20	16	24	19.6 ±2.86	19.6 ±6.35	-0.138	0.225
Ir100a[1]	10	8	22	12	14	16	20	22	20	30	19.4 ±1.84	19.4 ±4.09	0.082	0.1284

## Sheet: Fig. 2b Electrophysiology
Chemical	Genotype	spikes/sec											Means ±SEMs	Means ±CIs	PCC	P value
0 mM (NH4)2SO4	control	0	0	0	0	0	0	0	0	0	0		0	-	-	-
	Ir25a[2]	0	0	0	0	0	0	0	0	0	0		0	-	-	-
	Ir51b[1]	0	0	0	0	0	0	0	0	0	0		0	-	-	-
	Ir51b[2]	0	0	0	0	0	0	0	0	0	0		0	-	-	-
	Ir76b[1]	0	0	0	0	0	0	0	0	0	0		0	-	-	-
10 mM (NH4)2SO4	control	0	0	8	0	12	2	2	6	10	0		4.0 ±1.46	4.0 ±3.24	1	-
	Ir25a[2]	0	0	0	10	0	0	0	0	0	0		1.0 ±1.00	1.0 ±2.22	-0.304	0.107
	Ir51b[1]	4	0	0	0	0	0	8	0	0	0		1.0 ±0.85	1.0 ±1.90	-0.285	0.115
	Ir51b[2]	0	14	0	0	0	0	0	2	4	0		2.0 ±1.40	2.0 ±3.12	-0.152	0.336
	Ir76b[1]	0	0	0	12	0	0	4	0	4	0		2.0 ±1.23	2.0 ±2.73	-0.198	0.309
50 mM (NH4)2SO4	control	10	16	14	8	28	12	12	12	18	30	16	16.0 ±2.35	16.0 ±5.12	1	-
	Ir25a[2]	0	10	12	10	10	8	4	6	12	2	6	7.3 ±1.21	7.3 ±2.70	-0.014	8.6×10-3
	Ir51b[1]	0	12	0	12	6	10	8	2	6	10	4	6.4 ±1.34	6.4 ±3.00	0.153	9.1×10-3
	Ir51b[2]	4	10	8	10	10	8	2	10	4	8	10	7.6 ±2.34	7.6 ±1.97	0.193	8.9×10-3
	Ir76b[1]	6	6	6	4	16	10	8	0	14	6	14	8.2 ±1.67	8.2 ±3.25	0.455	9.8×10-3
100 mM (NH4)2SO4	control	18	24	36	32	18	6	24	32	16	28		23.4 ±2.88	23.4 ±6.39	1	-
	Ir25a[2]	14	0	12	6	0	10	6	12	16	6		8.2 ±1.75	8.2 ±3.89	-0.068	1.6×10-3
	Ir51b[1]	12	16	0	8	16	8	12	2	24	8		10.6 ±2.23	10.6 ±5.00	-0.568	6.2×10-3
	Ir51b[2]	0	22	8	8	0	10	4	14	0	18		8.4 ±2.45	8.4 ±5.46	0.337	4.8×10-3
	Ir76b[1]	10	12	8	14	14	10	14	10	10	12		11.4 ±0.67	11.4 ±1.49	0.002	9.7×10-3

## Sheet: Fig. 2c Electrophysiology
Chemical	Genotype	spikes/sec										Means ±SEMs	Means ±CIs	PCC	P value
0 mM CO(NH2)2	control	0	0	0	0	0	0	0	0	0	0	0	-	-	-
	Ir25a[2]	0	0	0	0	0	0	0	0	0	0	0	-	-	-
	Ir51b[1]	0	0	0	0	0	0	0	0	0	0	0	-	-	-
	Ir51b[2]	0	0	0	0	0	0	0	0	0	0	0	-	-	-
	Ir76b[1]	0	0	0	0	0	0	0	0	0	0	0	-	-	-
10 mM CO(NH2)2	control	0	22	12	0	8	16	16	0	0	10	8.4 ±2.58	8.4 ±5.73	1	-
	Ir25a[2]	0	4	6	6	8	0	14	0	2	0	4.0 ±1.46	4.0 ±3.25	0.33	0.115
	Ir51b[1]	0	0	0	0	0	14	0	0	0	8	2.2 ±1.53	2.2 ±3.41	0.335	0.064
	Ir51b[2]	0	16	0	0	0	0	12	0	0	2	3.0 ±1.87	3.0 ±4.15	0.72	0.097
	Ir76b[1]	0	0	0	8	0	18	0	0	0	0	3.2 ±1.12	2.8 ±2.50	0.159	0.077
50 mM CO(NH2)2	control	12	6	20	18	14	14	4	8	16	18	13.0 ±1.72	13.0 ±3.82	1	-
	Ir25a[2]	6	0	0	10	6	0	6	0	6	10	4.4 ±1.29	4.4 ±2.87	0.32	8.4×10-5
	Ir51b[1]	0	8	8	0	10	2	6	0	8	6	4.8 ±1.24	4.8 ±2.75	0.063	1.2×10-3
	Ir51b[2]	0	0	8	0	10	0	12	8	0	12	5.0 ±1.72	5.0 ±3.82	-0.083	4.1×10-3
	Ir76b[1]	0	0	4	2	4	4	6	0	4	6	3.0 ±0.75	3.0 ±1.66	0.295	4.5×10-5
100 mM CO(NH2)2	control	28	18	20	14	26	34	16	20	22	24	22.2 ±1.90	22.2 ±4.21	1	-
	Ir25a[2]	8	0	12	6	0	0	10	0	8	6	5.0 ±1.47	5.0 ±3.26	-0.327	1.1×10-6
	Ir51b[1]	0	12	0	10	0	12	0	0	0	12	5.0 ±2.30	5.0 ±2.30	0.096	3.5×10-6
	Ir51b[2]	8	6	10	12	0	10	0	6	0	12	4.6 ±1.89	4.6 ±1.89	0.103	4.4×10-6
	Ir76b[1]	0	6	0	8	8	0	0	4	6	0	3.2 ±1.12	3.2 ±2.50	-0.367	8.3×10-8

## Sheet: Fig. 2d Electrophysiology
Chemical	Genotype	spikes/sec										Means ±SEMs	Means ±CIs	PCC	P value
0 mM NH2(CH2)4NH2	control	0	0	0	0	0	0	0	0	0	0	0	-	-	-
	Ir25a[2]	0	0	0	0	0	0	0	0	0	0	0	-	-	-
	Ir51b[1]	0	0	0	0	0	0	0	0	0	0	0	-	-	-
	Ir51b[2]	0	0	0	0	0	0	0	0	0	0	0	-	-	-
	Ir76b[1]	0	0	0	0	0	0	0	0	0	0	0	-	-	-
10 mM NH2(CH2)4NH2	control	8	2	12	6	4	10	4	7	12	16	8.1 ±1.39	8.1 ±3.09	1	-
	Ir25a[2]	8	4	0	10	0	0	12	2	0	4	4.0 ±1.43	4.0 ±3.18	-0.37	0.09
	Ir51b[1]	0	4	4	10	4	8	0	12	0	0	4.2 ±1.41	4.2 ±3.14	-0.251	0.057
	Ir51b[2]	10	10	0	0	0	10	12	0	0	8	5.0 ±1.69	5.0 ±3.76	-0.137	0.173
	Ir76b[1]	10	0	0	12	0	0	10	0	0	8	4.0 ±1.66	4.0 ±3.69	-0.019	0.074
50 mM NH2(CH2)4NH2	control	18	26	14	14	12	18	26	28	14	14	18.4 ±1.90	18.4 ±4.23	1	-
	Ir25a[2]	10	0	0	4	0	12	0	0	12	10	4.8 ±1.74	4.8 ±3.87	-0.412	5.2×10-5
	Ir51b[1]	0	10	0	0	12	0	12	0	8	6	4.8 ±1.69	4.8 ±3.76	0.099	4.5×10-5
	Ir51b[2]	12	2	12	10	0	0	12	10	10	0	6.8 ±1.74	6.8 ±3.87	0.19	2.8×10-4
	Ir76b[1]	8	4	0	0	8	6	6	0	8	8	4.8 ±1.12	4.8 ±2.50	-0.266	8.3×10-6
100 mM NH2(CH2)4NH2	control	28	24	20	22	42	24	16	8	22	24	23.0 ±2.74	23.0 ±6.08	1	-
	Ir25a[2]	0	14	0	16	0	6	6	8	10	8	6.8 ±1.79	6.8 ±3.99	-0.362	1.0×10-3
	Ir51b[1]	0	0	12	10	8	0	0	16	0	10	5.6 ±1.97	5.6 ±4.38	-0.255	6.6×10-5
	Ir51b[2]	12	12	16	0	0	14	8	8	0	10	8.0 ±1.91	8.0 ±4.24	-0.272	2.8×10-4
	Ir76b[1]	10	10	0	0	0	8	0	10	6	8	5.2 ±1.47	5.2 ±3.26	-0.221	2.0×10-5

## Sheet: Fig. 2e Electrophysiology
Chemical	Genotype	spikes/sec												Means ±SEMs	Means ±CIs	PCC	P value
(NH4)2SO4	control	12	24	24	32	18	10	24	32	16	36	28	28	23.7 ±2.37	23.7 ±5.22	1	-
	Ir25a[2]	14	16	12	6	6	10	18	12	16	6	0	16	11.0 ±1.59	11.0 ±3.49	-0.298	8.4×10-5
	Ir25a[2];UAS-Ir25a/+	12	10	10	8	12	16	8	8	10	12			10.6 ±0.79	10.6 ±1.79	-0.609	7.4×10-4
	Ir25a[2];Gr33a-GAL4/+	12	10	10	0	16	16	10	10	12	8			10.4 ±1.42	10.4 ±3.22	-0.272	1.2×10-3
	Ir25a[2],Ir25a-GAL4/Ir25a[2]	18	12	14	8	10	10	16	8	10	10			11.6 ±1.07	11.6 ±2.41	-0.407	7.7×10-4
	Ir25a[2],Ir25a-GAL4/Ir25a[2];Gr33a-GAL4/+	36	22	26	18	16	20	30	30	16	20			23.4 ±2.15	23.4 ±4.87	-0.058	0.95
	Ir25a[2],Ir25a-GAL4/Ir25a[2];UAS-Ir25/+	36	22	26	34	16	20	30	12	24	16			23.6 ±2.53	23.6 ±5.71	-0.248	0.76
CO(NH2)2	control	24	24	24	20	20	18	22	24	22	18			22.9 ±2.40	22.9 ±5.35	1	-
	Ir25a[2]	8	0	4	6	0	0	10	0	8	6			9.6 ±1.68	9.6 ±3.27	-0.13	1.9×10-4
	Ir25a[2];UAS-Ir25a/+	8	6	0	0	8	6	0	6	0	2			9.5 ±1.12	9.5 ±2.00	-0.205	2.2×10-3
	Ir25a[2];Gr33a-GAL4/+	4	8	0	0	4	0	2	2	6	0			8.8 ±1.81	8.8 ±3.31	-0.621	3.5×10-5
	Ir25a[2],Ir25a-GAL4/Ir25a[2]	4	4	8	2	6	6	0	4	4	0			8.8 ±1.36	8.8 ±2.78	-0.592	1.2×10-3
	Ir25a[2],Ir25a-GAL4/Ir25a[2];Gr33a-GAL4/+	10	24	12	28	24	24	6	20	26	18			21.8 ±1.22	21.8 ±2.34	-0.602	0.542
	Ir25a[2],Ir25a-GAL4/Ir25a[2];UAS-Ir25/+	14	16	26	22	22	12	18	24	18	18			18.8 ±1.31	18.8 ±3.05	-0.523	0.749
NH2(CH2)4NH2	control	38	20	20	22	20	24	24	16	16	18			23.0 ±2.48	23.0 ±5.51	1	-
	Ir25a[2]	0	6	0	2	0	6	6	4	2	8			11.8 ±2.23	11.8 ±6.37	0.34	4.0×10-3
	Ir25a[2];UAS-Ir25a/+	8	8	0	0	4	6	0	0	6	0			10.8 ±2.09	10.8 ±3.87	-0.58	8.4×10-4
	Ir25a[2];Gr33a-GAL4/+	10	8	0	0	4	0	2	0	4	0			10.2 ±1.44	10.2 ±2.59	-0.269	8.0×10-4
	Ir25a[2],Ir25a-GAL4/Ir25a[2]	4	4	8	2	6	12	0	0	4	0			10.3 ±1.53	10.3 ±2.94	-0.612	5.0×10-4
	Ir25a[2],Ir25a-GAL4/Ir25a[2];Gr33a-GAL4/+	10	22	18	26	24	4	12	24	12	16			22.5 ±1.95	22.5 ±4.37	-0.189	0.843
	Ir25a[2],Ir25a-GAL4/Ir25a[2];UAS-Ir25/+	14	14	24	16	26	22	18	16	18	10			22.8 ±1.77	22.8 ±3.93	-0.769	0.953

[truncated: 20 more sheets: Fig. 2f Electrophysiology, Fig. 2g Electrophysiology, Fig. 3a Binary food choice feed, Fig. 3b,3c Binary food choice f, Fig. 3d,3e Binary food choice f, Fig. 3f,3g Binary food choice f, Fig. 4b RT-PCR analysis, Fig. 4d RT-PCR analysis, Fig. 5d Electrophysiology, Fig. 5f Electrophysiology, Supplementary Fig. 1a, Supplementary Fig. 1b, Supplementary Fig. 1d, Supplementary Fig. 1e, Supplementary Fig. 1f, Supplementary Fig. 2a, Supplementary Fig. 2b, Supplementary Fig. 3a, Supplementary Fig. 3b, Supplementary Fig. 3c]
